# Supplementary material for: Identification and Analysis of the CBF Gene Family in Three Species of Acer under Cold Stress
Source: Int J Mol Sci. 2023 Jan 20;24(3):2088. doi: 10.3390/ijms24032088 (PMC9916880; doi:10.3390/ijms24032088)
Supplement: Supplementary file 1 [file ijms-24-02088-s001.zip]

Archive with 1 entries (1 files):
- ijms-2079461-supplementary.pdf
